# Supplementary material for: Cross-Sectional Associations Between Functional Independence and Behavioral Problems in Children with Cerebral Palsy: The Relational Roles of Family Impact and Maternal Self-Blame
Source: Healthcare (Basel). 2026 Jul 8;14(14):2038. doi: 10.3390/healthcare14142038 (PMC13409949; doi:10.3390/healthcare14142038)
Supplement: Supplementary file 1 [file healthcare-14-02038-s001.zip]

Archive with 1 entries (1 files):
- healthcare-4330969-supplementary.pdf
